# Supplementary material for: Dissecting the proteome dynamics of the salt stress induced changes in the leaf of diploid and autotetraploid Paulownia fortunei
Source: PLoS One. 2017 Jul 27;12(7):e0181937. doi: 10.1371/journal.pone.0181937 (PMC5531653; doi:10.1371/journal.pone.0181937)
Supplement: S1 Table — (XLSX) [file pone.0181937.s001.xlsx]

## Sheet: Sheet1
Table S1 KEGG ananlysis of the identified proteins.
Number	Pathway	Proteins with pathway annotation (2049)	Pathway ID
1	Metabolic pathways	830 (35.99%)	ko01100
2	Biosynthesis of secondary metabolites	452 (19.6%)	ko01110
3	Carbon metabolism	192 (8.33%)	ko01200
4	Ribosome	160 (6.94%)	ko03010
5	Biosynthesis of amino acids	116 (5.03%)	ko01230
6	Starch and sucrose metabolism	92 (3.99%)	ko00500
7	Protein processing in endoplasmic reticulum	91 (3.95%)	ko04141
8	Endocytosis	88 (3.82%)	ko04144
9	Oxidative phosphorylation	78 (3.38%)	ko00190
10	Glycolysis / Gluconeogenesis	75 (3.25%)	ko00010
11	Carbon fixation in photosynthetic organisms	71 (3.08%)	ko00710
12	Pyruvate metabolism	66 (2.86%)	ko00620
13	Glyoxylate and dicarboxylate metabolism	64 (2.78%)	ko00630
14	RNA transport	58 (2.52%)	ko03013
15	Plant-pathogen interaction	58 (2.52%)	ko04626
16	Amino sugar and nucleotide sugar metabolism	56 (2.43%)	ko00520
17	Photosynthesis	56 (2.43%)	ko00195
18	Spliceosome	56 (2.43%)	ko03040
19	Phenylpropanoid biosynthesis	56 (2.43%)	ko00940
20	Citrate cycle (TCA cycle)	50 (2.17%)	ko00020
21	Glutathione metabolism	48 (2.08%)	ko00480
22	Cysteine and methionine metabolism	44 (1.91%)	ko00270
23	Peroxisome	43 (1.86%)	ko04146
24	Galactose metabolism	43 (1.86%)	ko00052
25	Pentose and glucuronate interconversions	41 (1.78%)	ko00040
26	Aminoacyl-tRNA biosynthesis	40 (1.73%)	ko00970
27	Glycine, serine and threonine metabolism	40 (1.73%)	ko00260
28	Proteasome	37 (1.6%)	ko03050
29	Cyanoamino acid metabolism	37 (1.6%)	ko00460
30	2-Oxocarboxylic acid metabolism	36 (1.56%)	ko01210
31	Fatty acid metabolism	34 (1.47%)	ko01212
32	Phagosome	34 (1.47%)	ko04145
33	Other glycan degradation	33 (1.43%)	ko00511
34	Ascorbate and aldarate metabolism	32 (1.39%)	ko00053
35	Purine metabolism	31 (1.34%)	ko00230
36	Pentose phosphate pathway	30 (1.3%)	ko00030
37	Fructose and mannose metabolism	30 (1.3%)	ko00051
38	Tyrosine metabolism	30 (1.3%)	ko00350
39	Alanine, aspartate and glutamate metabolism	29 (1.26%)	ko00250
40	mRNA surveillance pathway	28 (1.21%)	ko03015
41	RNA degradation	28 (1.21%)	ko03018
42	Porphyrin and chlorophyll metabolism	27 (1.17%)	ko00860
43	Valine, leucine and isoleucine degradation	26 (1.13%)	ko00280
44	Propanoate metabolism	25 (1.08%)	ko00640
45	Fatty acid degradation	24 (1.04%)	ko00071
46	Nitrogen metabolism	24 (1.04%)	ko00910
47	Plant hormone signal transduction	23 (1%)	ko04075
48	Carotenoid biosynthesis	23 (1%)	ko00906
49	Fatty acid biosynthesis	22 (0.95%)	ko00061
50	Terpenoid backbone biosynthesis	22 (0.95%)	ko00900
51	Glycerolipid metabolism	22 (0.95%)	ko00561
52	Glycerophospholipid metabolism	22 (0.95%)	ko00564
53	Arginine biosynthesis	21 (0.91%)	ko00220
54	Sphingolipid metabolism	20 (0.87%)	ko00600
55	Arginine and proline metabolism	19 (0.82%)	ko00330
56	Pyrimidine metabolism	19 (0.82%)	ko00240
57	beta-Alanine metabolism	19 (0.82%)	ko00410
58	alpha-Linolenic acid metabolism	17 (0.74%)	ko00592
59	Inositol phosphate metabolism	17 (0.74%)	ko00562
60	Tryptophan metabolism	17 (0.74%)	ko00380
61	Photosynthesis - antenna proteins	16 (0.69%)	ko00196
62	Butanoate metabolism	16 (0.69%)	ko00650
63	Glycosaminoglycan degradation	15 (0.65%)	ko00531
64	Arachidonic acid metabolism	15 (0.65%)	ko00590
65	Phenylalanine, tyrosine and tryptophan biosynthesis	15 (0.65%)	ko00400
66	Isoquinoline alkaloid biosynthesis	15 (0.65%)	ko00950
67	Ubiquinone and other terpenoid-quinone biosynthesis	15 (0.65%)	ko00130
68	Vitamin B6 metabolism	15 (0.65%)	ko00750
69	Sulfur metabolism	15 (0.65%)	ko00920
70	Protein export	14 (0.61%)	ko03060
71	Phenylalanine metabolism	14 (0.61%)	ko00360
72	Phosphatidylinositol signaling system	14 (0.61%)	ko04070
73	Ubiquitin mediated proteolysis	14 (0.61%)	ko04120
74	Lysine degradation	12 (0.52%)	ko00310
75	Biosynthesis of unsaturated fatty acids	12 (0.52%)	ko01040
76	Ribosome biogenesis in eukaryotes	12 (0.52%)	ko03008
77	One carbon pool by folate	12 (0.52%)	ko00670
78	Glycosphingolipid biosynthesis - ganglio series	11 (0.48%)	ko00604
79	Selenocompound metabolism	11 (0.48%)	ko00450
80	Pantothenate and CoA biosynthesis	11 (0.48%)	ko00770
81	N-Glycan biosynthesis	11 (0.48%)	ko00510
82	Flavonoid biosynthesis	10 (0.43%)	ko00941
83	Tropane, piperidine and pyridine alkaloid biosynthesis	10 (0.43%)	ko00960
84	Nucleotide excision repair	10 (0.43%)	ko03420
85	Biotin metabolism	10 (0.43%)	ko00780
86	Valine, leucine and isoleucine biosynthesis	10 (0.43%)	ko00290
87	Isoflavonoid biosynthesis	9 (0.39%)	ko00943
88	ABC transporters	8 (0.35%)	ko02010
89	Glycosphingolipid biosynthesis - globo series	8 (0.35%)	ko00603
90	Degradation of aromatic compounds	7 (0.3%)	ko01220
91	Anthocyanin biosynthesis	7 (0.3%)	ko00942
92	Fatty acid elongation	7 (0.3%)	ko00062
93	Riboflavin metabolism	7 (0.3%)	ko00740
94	C5-Branched dibasic acid metabolism	7 (0.3%)	ko00660
95	Linoleic acid metabolism	6 (0.26%)	ko00591
96	Limonene and pinene degradation	6 (0.26%)	ko00903
97	Histidine metabolism	6 (0.26%)	ko00340
98	Indole alkaloid biosynthesis	6 (0.26%)	ko00901
99	Stilbenoid, diarylheptanoid and gingerol biosynthesis	6 (0.26%)	ko00945
100	Lysine biosynthesis	6 (0.26%)	ko00300
101	Taurine and hypotaurine metabolism	5 (0.22%)	ko00430
102	Thiamine metabolism	5 (0.22%)	ko00730
103	Monobactam biosynthesis	5 (0.22%)	ko00261
104	DNA replication	5 (0.22%)	ko03030
105	Insulin resistance	5 (0.22%)	ko04931
106	Base excision repair	5 (0.22%)	ko03410
107	Homologous recombination	4 (0.17%)	ko03440
108	Mismatch repair	4 (0.17%)	ko03430
109	Folate biosynthesis	4 (0.17%)	ko00790
110	Nicotinate and nicotinamide metabolism	4 (0.17%)	ko00760
111	RNA polymerase	4 (0.17%)	ko03020
112	Sulfur relay system	4 (0.17%)	ko04122
113	Zeatin biosynthesis	3 (0.13%)	ko00908
114	Ether lipid metabolism	3 (0.13%)	ko00565
115	Monoterpenoid biosynthesis	3 (0.13%)	ko00902
116	Flavone and flavonol biosynthesis	3 (0.13%)	ko00944
117	Steroid biosynthesis	3 (0.13%)	ko00100
118	Brassinosteroid biosynthesis	2 (0.09%)	ko00905
119	Synthesis and degradation of ketone bodies	2 (0.09%)	ko00072
120	Diterpenoid biosynthesis	2 (0.09%)	ko00904
121	Regulation of autophagy	2 (0.09%)	ko04140
122	Sesquiterpenoid and triterpenoid biosynthesis	1 (0.04%)	ko00909
123	Lipoic acid metabolism	1 (0.04%)	ko00785
124	Glucosinolate biosynthesis	1 (0.04%)	ko00966
125	Basal transcription factors	1 (0.04%)	ko03022
126	Benzoxazinoid biosynthesis	1 (0.04%)	ko00402
127	Cutin, suberine and wax biosynthesis	1 (0.04%)	ko00073
128	SNARE interactions in vesicular transport	1 (0.04%)	ko04130
