# Supplementary material for: Dissecting the proteome dynamics of the salt stress induced changes in the leaf of diploid and autotetraploid Paulownia fortunei
Source: PLoS One. 2017 Jul 27;12(7):e0181937. doi: 10.1371/journal.pone.0181937 (PMC5531653; doi:10.1371/journal.pone.0181937)
Supplement: S2 Table — (XLSX) [file pone.0181937.s002.xlsx]

## Sheet: Sheet1
Table S2 Differentially abundant proteins identified in salt treated Paulownia fortunei.
ID	Annotation
CL10694.Contig2_All	4 387 PREDICTED: 2-oxoglutarate dehydrogenase, mitochondrial-like [Vitis vinifera]
CL11378.Contig3_All	19 1005 minus strand putative secretory peroxidase [Catharanthus roseus]
CL11791.Contig3_All	118 942 RecName: Full=Mitochondrial outer membrane protein porin of 36 kDa_ AltName: Full=POM 36_ AltName: Full=Voltage-dependent anion-selective channel protein_ Short=VDAC >gi|515360|emb|CAA56600.1| 36kDA porin II [Solanum tuberosum]
CL1435.Contig2_All	216 1985 minus strand predicted protein [Populus trichocarpa] >gi|222837676|gb|EEE76041.1| predicted protein [Populus trichocarpa]
CL16235.Contig1_All	1 315 minus strand FIL2 [Antirrhinum majus]
CL2007.Contig2_All	206 1369 50S ribosomal protein L2-B [Medicago truncatula] >gi|355507116|gb|AES88258.1| 50S ribosomal protein L2-B [Medicago truncatula] >CL2007.Contig13_All 474 1637 50S ribosomal protein L2-B [Medicago truncatula] >gi|355507116|gb|AES88258.1|
CL2476.Contig2_All	11 1021 minus strand cell wall invertase 1 [Prunus persica]
CL3782.Contig1_All	55 672 minus strand polygalacturonase inhibitor [Actinidia deliciosa]
CL398.Contig1_All	785 1099 minus strand unnamed protein product [Vitis vinifera] >CL398.Contig3_All 786 1100 minus strand unnamed protein product [Vitis vinifera] >CL398.Contig4_All 771 1085 unnamed protein product [Vitis vinifera]
CL4320.Contig1_All	207 830 minus strand protein with unknown function [Ricinus communis] >gi|223534179|gb|EEF35895.1| protein with unknown function [Ricinus communis]
CL4804.Contig1_All	137 1888 minus strand neutral leucine aminopeptidase preprotein [Solanum lycopersicum]
CL5138.Contig1_All	131 934 dehydroascorbate reductase [Solanum lycopersicum] >gi|66475038|gb|AAY47049.1| dehydroascorbate reductase [Solanum lycopersicum] >CL5138.Contig2_All 147 950 dehydroascorbate reductase [Solanum lycopersicum] >gi|66475038|gb|AAY47049.1| d
CL5525.Contig2_All	102 617 predicted protein [Populus trichocarpa] >gi|118481352|gb|ABK92619.1| unknown [Populus trichocarpa] >gi|118483196|gb|ABK93502.1| unknown [Populus trichocarpa] >gi|222850144|gb|EEE87691.1| predicted protein [Populus trichocarpa]
CL6171.Contig3_All	194 1276 mitochondrial phosphate carrier protein, putative [Ricinus communis] >gi|223547870|gb|EEF49362.1| mitochondrial phosphate carrier protein, putative [Ricinus communis]
CL6922.Contig2_All	144 1133 minus strand peroxidase [Sesamum indicum] >gi|356468079|gb|AET09944.1| peroxidase [Sesamum indicum] >gi|356468097|gb|AET09945.1| peroxidase [Sesamum indicum]
CL7037.Contig2_All	124 1797 minus strand putative sugar transporter [Nicotiana langsdorffii x Nicotiana sanderae]
CL7757.Contig1_All	220 1389 PREDICTED: ADP,ATP carrier protein, mitochondrial-like [Vitis vinifera]
CL8608.Contig1_All	264 995 RecName: Full=ATP synthase delta chain, chloroplastic_ AltName: Full=F-ATPase delta chain_ Flags: Precursor >gi|19787|emb|CAA45153.1| chloroplast ATP synthase (delta subunit) [Nicotiana tabacum]
CL9577.Contig1_All	303 698 minus strand cytochrome b5 [Olea europaea] >CL9577.Contig2_All 309 704 minus strand cytochrome b5 [Olea europaea]
CL9677.Contig1_All	317 898 heat-shock protein, putative [Ricinus communis] >gi|223539542|gb|EEF41130.1| heat-shock protein, putative [Ricinus communis]
Unigene14040_All	217 990 minus strand PREDICTED: stromal 70 kDa heat shock-related protein, chloroplastic-like [Glycine max]
Unigene14160_All	230 892 minus strand PREDICTED: 50S ribosomal protein L19, chloroplastic [Vitis vinifera] >gi|296088907|emb|CBI38456.3| unnamed protein product [Vitis vinifera]
Unigene14954_All	150 1715 minus strand PREDICTED: reticuline oxidase-like protein-like [Vitis vinifera]
Unigene23380_All	297 1817 minus strand CYP72A57 [Nicotiana tabacum]
Unigene31115_All	4 87 Photosystem I reaction center subunit II, chloroplast precursor, putative [Ricinus communis] >gi|223543860|gb|EEF45386.1| Photosystem I reaction center subunit II, chloroplast precursor, putative [Ricinus communis]
Unigene35182_All	225 1256 minus strand RSI3 [Solanum tuberosum]
Unigene38437_All	321 1340 UDP-glucuronate decarboxylase 1 [Nicotiana tabacum]
