# Supplementary material for: Dissecting the proteome dynamics of the salt stress induced changes in the leaf of diploid and autotetraploid Paulownia fortunei
Source: PLoS One. 2017 Jul 27;12(7):e0181937. doi: 10.1371/journal.pone.0181937 (PMC5531653; doi:10.1371/journal.pone.0181937)
Supplement: S3 Table — (XLS) [file pone.0181937.s003.xls]

## Sheet: venn.fa.GO2protein
Table S3 Gene Ontology analysis of differentially abundant proteins.
Ontology	Class	number_of_venn	proteins ID
biological_process	biological regulation	3	CL4320.Contig1_All; CL4320.Contig3_All; CL11791.Contig3_All;
biological_process	cellular component organization or biogenesis	1	CL1435.Contig2_All;
biological_process	cellular process	12	CL4320.Contig1_All; CL4320.Contig3_All; CL11791.Contig3_All; CL7757.Contig1_All; CL5525.Contig2_All; CL2007.Contig2_All; CL398.Contig1_All; Unigene13370_All; CL1435.Contig2_All; Unigene38437_All; Unigene38438_All; Unigene14040_All;
biological_process	developmental process	1	CL1435.Contig2_All;
biological_process	establishment of localization	5	CL11791.Contig3_All; CL7757.Contig1_All; CL4320.Contig1_All; CL4320.Contig3_All; CL6171.Contig3_All;
biological_process	localization	5	CL11791.Contig3_All; CL7757.Contig1_All; CL4320.Contig1_All; CL4320.Contig3_All; CL6171.Contig3_All;
biological_process	metabolic process	13	CL2476.Contig2_All; CL5525.Contig2_All; CL2007.Contig2_All; CL398.Contig1_All; Unigene13370_All; CL5138.Contig1_All; CL6922.Contig2_All; CL9577.Contig1_All; Unigene14040_All; CL4804.Contig1_All; Unigene38437_All; Unigene38438_All; CL1435.Contig2_All;
biological_process	multicellular organismal process	1	CL1435.Contig2_All;
biological_process	regulation of biological process	3	CL4320.Contig1_All; CL4320.Contig3_All; CL11791.Contig3_All;
biological_process	response to stimulus	6	CL4320.Contig1_All; CL4320.Contig3_All; Unigene14040_All; CL6922.Contig2_All; CL5525.Contig2_All; CL16235.Contig1_All;
biological_process	signaling	2	CL4320.Contig1_All; CL4320.Contig3_All;
biological_process	single-organism process	5	CL4320.Contig1_All; CL4320.Contig3_All; CL1435.Contig2_All; CL11791.Contig3_All; CL7757.Contig1_All;
cellular_component	cell	14	CL1435.Contig2_All; CL398.Contig1_All; Unigene13370_All; CL4320.Contig1_All; CL4320.Contig3_All; CL5525.Contig2_All; Unigene35182_All; Unigene38437_All; Unigene38438_All; CL11791.Contig3_All; CL4804.Contig1_All; CL16235.Contig1_All; CL2007.Contig2_All; CL7757.Contig1_All;
cellular_component	cell part	14	CL1435.Contig2_All; CL398.Contig1_All; Unigene13370_All; CL4320.Contig1_All; CL4320.Contig3_All; CL5525.Contig2_All; Unigene35182_All; Unigene38437_All; Unigene38438_All; CL11791.Contig3_All; CL4804.Contig1_All; CL16235.Contig1_All; CL2007.Contig2_All; CL7757.Contig1_All;
cellular_component	extracellular region	3	CL1435.Contig2_All; CL5525.Contig2_All; CL16235.Contig1_All;
cellular_component	macromolecular complex	5	CL398.Contig1_All; Unigene13370_All; CL1435.Contig2_All; CL11791.Contig3_All; CL2007.Contig2_All;
cellular_component	membrane	11	CL4320.Contig1_All; CL4320.Contig3_All; CL5525.Contig2_All; Unigene35182_All; Unigene38437_All; Unigene38438_All; CL11791.Contig3_All; CL1435.Contig2_All; CL16235.Contig1_All; CL6171.Contig3_All; CL7757.Contig1_All;
cellular_component	membrane part	3	CL11791.Contig3_All; CL6171.Contig3_All; CL7757.Contig1_All;
cellular_component	organelle	6	CL1435.Contig2_All; CL398.Contig1_All; Unigene13370_All; CL11791.Contig3_All; CL2007.Contig2_All; CL7757.Contig1_All;
cellular_component	organelle part	6	CL1435.Contig2_All; CL398.Contig1_All; Unigene13370_All; CL11791.Contig3_All; CL2007.Contig2_All; CL7757.Contig1_All;
molecular_function	antioxidant activity	2	CL6922.Contig2_All; CL5138.Contig1_All;
molecular_function	binding	12	CL6922.Contig2_All; CL9577.Contig1_All; Unigene38437_All; Unigene38438_All; CL398.Contig1_All; Unigene13370_All; CL1435.Contig2_All; Unigene14040_All; CL4320.Contig1_All; CL4320.Contig3_All; CL4804.Contig1_All; CL2007.Contig2_All;
molecular_function	catalytic activity	13	CL4804.Contig1_All; CL2007.Contig2_All; CL5525.Contig2_All; CL9577.Contig1_All; Unigene14954_All; Unigene38437_All; Unigene38438_All; CL4320.Contig1_All; CL4320.Contig3_All; CL6922.Contig2_All; Unigene14040_All; CL2476.Contig2_All; CL5138.Contig1_All;
molecular_function	enzyme regulator activity	1	CL16235.Contig1_All;
molecular_function	structural molecule activity	3	CL2007.Contig2_All; CL398.Contig1_All; Unigene13370_All;
molecular_function	transporter activity	2	CL11791.Contig3_All; CL7757.Contig1_All;
