# Supplementary material for: Dissecting the proteome dynamics of the salt stress induced changes in the leaf of diploid and autotetraploid Paulownia fortunei
Source: PLoS One. 2017 Jul 27;12(7):e0181937. doi: 10.1371/journal.pone.0181937 (PMC5531653; doi:10.1371/journal.pone.0181937)
Supplement: S4 Table — (XLSX) [file pone.0181937.s004.xlsx]

## Sheet: Sheet1
Table S4 KEGG ananlysis of the identified differentially abundant proteins involved in salt stress in autotetraploid
#	Pathway	Diff Proteins with pathway annotation (335)	All Proteins with pathway annotation (2049)
1	Metabolic pathways	10 (33.33%)	ko01100
2	Biosynthesis of secondary metabolites	4 (13.33%)	ko01110
3	Starch and sucrose metabolism	4 (13.33%)	ko00500
4	Ribosome	4 (13.33%)	ko03010
5	Plant-pathogen interaction	3 (10%)	ko04626
6	Phenylpropanoid biosynthesis	3 (10%)	ko00940
7	Protein processing in endoplasmic reticulum	2 (6.67%)	ko04141
8	Amino sugar and nucleotide sugar metabolism	2 (6.67%)	ko00520
9	Glutathione metabolism	2 (6.67%)	ko00480
10	Photosynthesis	2 (6.67%)	ko00195
11	Endocytosis	1 (3.33%)	ko04144
12	Cyanoamino acid metabolism	1 (3.33%)	ko00460
13	Plant hormone signal transduction	1 (3.33%)	ko04075
14	Tryptophan metabolism	1 (3.33%)	ko00380
15	Citrate cycle (TCA cycle)	1 (3.33%)	ko00020
16	Galactose metabolism	1 (3.33%)	ko00052
17	Spliceosome	1 (3.33%)	ko03040
18	Lysine degradation	1 (3.33%)	ko00310
19	Oxidative phosphorylation	1 (3.33%)	ko00190
20	Nitrogen metabolism	1 (3.33%)	ko00910
21	Carbon metabolism	1 (3.33%)	ko01200
22	Aminoacyl-tRNA biosynthesis	1 (3.33%)	ko00970
